# Supplementary material for: Scientific Misinformation and Mistrust of COVID-19 Preventive Measures among the UK Population: A Pilot Study
Source: Vaccines (Basel). 2023 Jan 30;11(2):301. doi: 10.3390/vaccines11020301 (PMC9966360; doi:10.3390/vaccines11020301)
Supplement: Supplementary file 1 [file vaccines-11-00301-s001.zip]

Archive with 1 entries (1 files):
- vaccines-2100998-supplementary.pdf
